# Supplementary material for: Does Salmonella diarizonae 58:r:z53 Isolated from a Mallard Duck Pose a Threat to Human Health?
Source: Int J Mol Sci. 2024 May 23;25(11):5664. doi: 10.3390/ijms25115664 (PMC11171591; doi:10.3390/ijms25115664)
Supplement: Supplementary file 1 [file ijms-25-05664-s001.zip]

Archive with 5 entries (5 files):
- Figure S2_Figure S3_ invF 28N (1).pdf
- FigureS1_invA 28N (1).pdf
- Suplement_Figure_4S.pptx
- Table_S1_S.diarizonae_58rz53_SD_AMR.xlsx
- Table_S2_Compare_strains_metadata_final2.xlsx
