# Supplementary material for: Does Salmonella diarizonae 58:r:z53 Isolated from a Mallard Duck Pose a Threat to Human Health?
Source: Int J Mol Sci. 2024 May 23;25(11):5664. doi: 10.3390/ijms25115664 (PMC11171591; doi:10.3390/ijms25115664)
Supplement: Supplementary file 1 [file ijms-25-05664-s001.zip › Table_S1_S.diarizonae_58rz53_SD_AMR.xlsx]

## Sheet: 28N
Table S1. Genes related to antibiotic resistance found in S. enterica subsp. diarizonae strains 58:r:z53
Start	Stop	Strand	gene	Drug Class	Resistance Mechanism	AMR Gene Family
2887864	2888301	-	AAC(6')-Iy	aminoglycoside	antibiotic inactivation	AAC(6')	1
658571	659388	+	bacA	peptide antibiotic	antibiotic target alteration	undecaprenyl pyrophosphate related proteins	1
2068564	2069274	-	baeR	aminocoumarin, aminoglycoside	antibiotic efflux	resistance-nodulation-cell division (RND) antibiotic efflux pump	1
5681851	5683217	+	cpxA	aminocoumarin, aminoglycoside	antibiotic efflux	resistance-nodulation-cell division (RND) antibiotic efflux pump	1
379420	380052	-	crp	macrolide, fluoroquinolone, penam	antibiotic efflux	resistance-nodulation-cell division (RND) antibiotic efflux pump	1
1263885	1265057	-	emrA	fluoroquinolone	antibiotic efflux	major facilitator superfamily (MFS) antibiotic efflux pump
1262330	1263868	-	emrB	fluoroquinolone	antibiotic efflux	major facilitator superfamily (MFS) antibiotic efflux pump	1
42832	44016	-	emrD	phenicol, disinfecting agents and antiseptics	antibiotic efflux	major facilitator superfamily (MFS) antibiotic efflux pump
1265184	1265714	-	emrR	fluoroquinolone	antibiotic efflux	major facilitator superfamily (MFS) antibiotic efflux pump	1
4029442	4030635	+	E. coli acrA	cephalosporin, glycylcycline, penam, tetracycline, fluoroquinolone, rifamycin, phenicol, triclosan	antibiotic efflux	resistance-nodulation-cell division (RND) antibiotic efflux pump	1
4030658	4033792	+	acrB	tetracycline, rifamycin, glycylcycline, phenicol, penam, cephalosporin, fluoroquinolone, disinfecting agents and antiseptics	antibiotic efflux	resistance-nodulation-cell division (RND) antibiotic efflux pump
57432	58823	+	uhpT	fosfomycin	antibiotic target alteration	antibiotic-resistant UhpT	1
2727160	2727573	-	h-ns	macrolide, penam, cephamycin, tetracycline, cephalosporin, fluoroquinolone	antibiotic efflux	resistance-nodulation-cell division (RND) antibiotic efflux pump; major facilitator superfamily (MFS) antibiotic efflux pump	1
3834767	3835439	+	kdpE	aminoglycoside	antibiotic efflux	kdpDE	1
3014374	3014757	+	marA	glycylcycline, cephalosporin, penam, cephamycin, monobactam, penem, tetracycline, fluoroquinolone, rifamycin, phenicol, carbapenem, triclosan	reduced permeability to antibiotic; antibiotic efflux	general bacterial porin with reduced permeability to beta-lactams, resistance-nodulation-cell division (RND) antibiotic efflux pump
3576935	3578683	-	msbA	nitroimidazole	antibiotic efflux	ATP-binding cassette (ABC) antibiotic efflux pump
		-	msrB	streptogramin, macrolide	antibiotic efflux	msr-type ABC-F protein	1
2072110	2075157	-	mdtC	aminocoumarin	antibiotic efflux	resistance-nodulation-cell division (RND) antibiotic efflux pump	1
2075165	2078286	-	mdtB	aminocoumarin	antibiotic efflux	resistance-nodulation-cell division (RND) antibiotic efflux pump	1
2463048	2463770	+	sdiA	cephalosporin, glycylcycline, penam, tetracycline, fluoroquinolone, rifamycin, phenicol, triclosan	antibiotic efflux	resistance-nodulation-cell division (RND) antibiotic efflux pump	1
674593	676055	-	tolC	multidrug and disinfecting agents and antiseptics resistance	antibiotic efflux	resistance-nodulation-cell division (RND) antibiotic efflux pump
1499257	1502370	-	acrD	aminoglycoside	antibiotic efflux	resistance-nodulation-cell division (RND) antibiotic efflux pump
1845166	1846524	+	glpT	peptide antibiotic	antibiotic efflux	antibiotic-resistant GlpT
1868919	1870562	+	yojI	peptide antibiotic	antibiotic efflux	ATP-binding cassette (ABC) antibiotic efflux pump
