# Supplementary material for: Does Salmonella diarizonae 58:r:z53 Isolated from a Mallard Duck Pose a Threat to Human Health?
Source: Int J Mol Sci. 2024 May 23;25(11):5664. doi: 10.3390/ijms25115664 (PMC11171591; doi:10.3390/ijms25115664)
Supplement: Supplementary file 1 [file ijms-25-05664-s001.zip › Table_S2_Compare_strains_metadata_final2.xlsx]

## Sheet: N24_strains_metadata
#ID	Mash Distance	ANI	Conserved DNA	Taxonomy ID	Assembly Status	Biosample	sample_ID	Country	Source	serogroup	serovar	comments	additional information
AAIGSS010000001.1	0.00362	99.65	84.15	12908	contig	SAMN02698225	FMA0161	Taiwan	cream filled wafer	O:58	IIIb 58:r:z53|IIIb 58:r:z53:[z47],[z57],[z70],[z73]
JAKJQD010000100.1	0.00837	99.28	81.32	12908	contig	SAMN25211030	S21_1654	Poland	Lampropeltis triangulum	I	IIIb 16:z10:e,n,x,z15
JAKJQB010000100.1	0.00788	99.17	81.41	12908	contig	SAMN25211032	S21_0833	Poland	Elaphe taeniurus	I	IIIb 16:z10:e,n,x,z15
JAKJQC010000100.1	0.0079	99.18	81.27	12908	contig	SAMN25211031	S21_0834	Poland	Elaphe taeniurus	I	IIIb 16:z10:e,n,x,z15
AAIXSG010000001.1	0.00869	99.3	76.92	12908	contig	SAMN12250496	566178	UK	Homo sapiens	O:65	IIIb 65:l,v:z
JAHQRS010000001.1	0.00841	99.28	76.84	12908	contig	SAMN19819872	20CR6223	China	Homo sapiens	O:65	O:65:k:z	feces	enteritis
AAIXSR010000001.1	0.00876	99.21	76.85	12908	contig	SAMN12239086	600700	UK	Homo sapiens	O:65	IIIb 65:l,v:z
AAPNNU010000001.1	0.00797	99.33	76.67	12908	contig	SAMN13884615	867613	UK	Homo sapiens	-	IIIb 8:r:z|IIIb (6),14:r:z|IIIb 17:r:z|IIIb 18:r:z|IIIb 21:r:z|IIIb 35:r:z|IIIb 53:r:z|IIIb 58:r:z|IIIb 60:r:z|IIIb 61:r:z|IIIb 38:r:z:[z57]|IIIb 38:r:z|IIIb 42:r:z|IIIb 43:r:z|IIIb 47:r:z|IIIb 48:r:z|IIIb 50:r:z
AAPHYQ010000001.1	0.00572	99.17	76.76	12908	contig	SAMN07155599	341279	UK	Homo sapiens	O:61	IIIb 61:r:z53
AAILRP010000001.1	0.00498	99.82	76.12	12908	contig	SAMN12238907	605789	UK	Homo sapiens	O:61	IIIb 61:r:z53
CP030026.1	0.01004	99.08	78.78	12908	complete	SAMN09237645	SA20051472	unknown	unknown	-	IIIb 59:z10:z57
CP123007.1	0.00845	99.3	76.37	12908	complete	SAMN33848916	NWU_5	South Africa	Bos taurus	O:51	O:51:i:z53
CP053319.1	0.00943	99.16	76.17	12908	complete	SAMN14832289	2016K-0056	USA	unknown	O:60	IIIb 60:r:z
CP023345.1	0.00885	99.32	74.35	12908	complete	SAMN07633032	HZS154	China	Homo sapiens	O:60	IIIb 60:r:z	stool	bacterial enteropathy
CP022142.1	0.00884	99.31	74.16	12908	complete	SAMN04160830	MZ0080	USA	unknown	Z	IIIb 50:k:z	na
LS483474.1	0.00915	99.13	74.03	12908	complete	SAMEA4028440	NCTC10381	unknown	unknown	O:61	IIIb 61:i:z	na
CP075128.1	0.00962	99.19	73.74	12908	complete	SAMN04961990	CFSAN044923	USA	pond	O:60	IIIb 60:r:e,n,x,z15
CP029989.1	0.01015	99.24	73.54	12908	complete	SAMN09237644	SA20121591	unknown	unknown	-	IIIb 35:i:z|IIIb 53:i:z|IIIb 57:i:z|IIIb 59:i:z|IIIb 60:i:z|IIIb 60:i:[z]:[z50]|IIIb 61:i:z|IIIb 65:i:z|IIIb 38:i:z|IIIb 47:i:z|IIIb 48:i:z|IIIb 50:i:z	na
CP053335.1	0.01006	99.25	73.49	12908	complete	SAMN14832281	2009K1094	USA	unknown	O:51	IIIb 51:k:z35
CP059886.1	0.00936	99.48	72.36	12908	complete	SAMN15683642	XXB1403	China	Homo sapiens	Z	IIIb 50:k:z	urinary tract infection
CP011288.1	0.00858	99.61	72.03	12908	complete	SAMN03371466	11-01855	Germany	Homo sapiens	O:60	IIIb 60:r:z	stool	advanced rectal cancer
CP011292.1	0.00882	99.61	72.03	12908	complete	SAMN03371465	11-01854	Germany	Homo sapiens	O:60	IIIb 60:r:z	stool	advanced rectal cancer
NZ_CP011289.1	0.00882	99.61	72.03	12908	complete	SAMN03371464	11-01853	Germany	Homo sapiens	O:60	IIIb 60:r:z	stool	advanced rectal cancer
CP117188.1	0.00951	99.49	71.79	12908	complete	SAMN32983188	S499V	China	cell culture	Z	IIIb 50:k:z	antrophogenic
NZ_CP034074.1	0.01026	99.63	71.58	12908	complete	SAMN10441277	16-SA00356	Germany	Ovis aries (domestic sheep)	O:61	O:61:k:1,5,7	removed by NCBI!
CP053583.1	0.00913	99.57	71.49	12908	complete	SAMN11660493	2015K-1072	unknown	unknown	O:51	IIIb 51:k:z35	na
CP075144.1	0.00972	99.54	71.49	12908	complete	SAMN03464588;	CFSAN030538	USA	macadamia nut	O:61	IIIb 61:l,v:z35
CP078142.1	0.00962	99.47	71.34	12908	complete	SAMN17315332	LHICA_D1	Spain	Gallus gallus	-	IIIb 35:i:z|IIIb 53:i:z|IIIb 57:i:z|IIIb 59:i:z|IIIb 60:i:z|IIIb 60:i:[z]:[z50]|IIIb 61:i:z|IIIb 65:i:z|IIIb 38:i:z|IIIb 47:i:z|IIIb 48:i:z|IIIb 50:i:z	Poultry farm	broiler feces
CP053323.1	0.00972	99.53	71.17	12908	complete	SAMN14832286	2015K-0019	USA	unknown	O:65	IIIb 65:z10:e,n,x,z15
CP022135.1	0.01018	99.52	71.17	12908	complete	SAMN04160806	SA20044251	Canada	unknown	O:65	IIIb 65:c:z	Laboratory for Foodborne Zoonoses	Public Health Agency of Canada
CP054422.1	0.01028	99.53	69.28	12908	complete	SAMN15099378	14-SA00836-0	Germany	Homo sapiens	O:61	O:61:k:1,5,7	urinary tract infection
					complete	this study	N24	Poland	Anas platyrhynchos	O:58	IIIb 58:r:z53
					complete	SAMN02603391	N268-08	Switzerland	clinical isolate	Y	Y:z35:-	used as an outgroup during phylogenetic analysis
